# Supplementary material for: A Hexadecanuclear Cobalt-Added Tungstogermanate Containing Counter Cobalt Hydrates: Synthesis, Structure and Photocatalytic Properties
Source: Nanomaterials (Basel). 2023 Jul 5;13(13):2009. doi: 10.3390/nano13132009 (PMC10343794; doi:10.3390/nano13132009)
Supplement: Supplementary file 1 [file nanomaterials-13-02009-s001.zip]

Archive with 1 entries (1 files):
- nanomaterials-2472219-supplementary.pdf
